# Supplementary material for: Development of the spatial contrast sensitivity function (CSF) during childhood: Analysis of previous findings and new psychophysical data
Source: J Vis. 2020 Dec 4;20(13):4. doi: 10.1167/jov.20.13.4 (PMC7718811; doi:10.1167/jov.20.13.4)
Supplement: Supplement 2 [file jovi-20-13-4_s002.xlsx]

## Sheet: Sheet1
Study	RawAgeRange_years	Age	N_people	N_testTrials_per_person	cpd	CS_rawAsPrintedInPaper	CS_log10	CS_unlogged	stimDuration_secs	luminance_cdm2_if_specified	totalTestDuration_mins	notes1	notes2	note3
Abramov_1984	6 to 8	7	11	21	0.5				1.5	0.25	15	scotopic	A CSF usually was obtained in about 15 min and required a total of some 150 trials, including the 35 "super" stimuli showing the high contrast grating. So 21 = 115/7	results presented as logCS, but not specified whether that is natural log or log10. For unlogging have assumed log10, as otherwise values are very low
		7	11	21	1				1.5	0.25	15	scotopic
		7	11	21	2				1.5	0.25	15	scotopic
		7	11	21	4				1.5	0.25	15	scotopic
		7	11	21	8				1.5	0.25	15	scotopic
		7	11	21	16				1.5	0.25	15	scotopic
		7	17	21	0.5	1.6	1.6	25.1	1.5	38	15	photopic
		7	17	21	1				1.5	38	15	photopic
		7	17	21	2				1.5	38	15	photopic
		7	17	21	4				1.5	38	15	photopic
		7	17	21	8				1.5	38	15	photopic
		7	17	21	16				1.5	38	15	photopic
		7	17	21	32				1.5	38	15	photopic
	18 to 40	Adult	9	21	0.5				1.5	0.25	15	scotopic
		Adult	9	21	1				1.5	0.25	15	scotopic
		Adult	9	21	2				1.5	0.25	15	scotopic
		Adult	9	21	4				1.5	0.25	15	scotopic
		Adult	9	21	8				1.5	0.25	15	scotopic
		Adult	9	21	16				1.5	0.25	15	scotopic
		Adult	17	21	0.5				1.5	38	15	photopic
		Adult	17	21	1				1.5	38	15	photopic
		Adult	17	21	2				1.5	38	15	photopic
		Adult	17	21	4				1.5	38	15	photopic
		Adult	17	21	8				1.5	38	15	photopic
		Adult	17	21	16				1.5	38	15	photopic
		Adult	17	21	32				1.5	38	15	photopic
AdamsCourage_2002	3.8 to 4.2	4	20	8	0.4				n/a	70	8	number of trials unstated, but only 8 cards per frequency, so stated N cards
		4	20	8	0.8				n/a	70	8
		4	20	8	1.6				n/a	70	8
		4	20	8	3.2				n/a	70	8
		4	20	8	4.8				n/a	70	8
	4.8 to 5.2	5	20	8	0.4				n/a	70	8
		5	20	8	0.8				n/a	70	8
		5	20	8	1.6				n/a	70	8
		5	20	8	3.2				n/a	70	8
		5	20	8	4.8				n/a	70	8
	5.7 to 6.2	6	20	8	0.4				n/a	70	8
		6	20	8	0.8				n/a	70	8
		6	20	8	1.6				n/a	70	8
		6	20	8	3.2				n/a	70	8
		6	20	8	4.8				n/a	70	8
	6.9 to 7.1	7	20	8	0.4				n/a	70	8
		7	20	8	0.8				n/a	70	8
		7	20	8	1.6				n/a	70	8
		7	20	8	3.2				n/a	70	8
		7	20	8	4.8				n/a	70	8
	7.9 to 8.2	8	20	8	0.4				n/a	70	8
		8	20	8	0.8				n/a	70	8
		8	20	8	1.6				n/a	70	8
		8	20	8	3.2				n/a	70	8
		8	20	8	4.8				n/a	70	8
	8.9 to 9.2	9	20	8	0.4				n/a	70	8
		9	20	8	0.8				n/a	70	8
		9	20	8	1.6				n/a	70	8
		9	20	8	3.2				n/a	70	8
		9	20	8	4.8				n/a	70	8
	19 to 30	Adult	10	8	0.4				n/a	70	8
		Adult	10	8	0.8				n/a	70	8
		Adult	10	8	1.6				n/a	70	8
		Adult	10	8	3.2				n/a	70	8
		Adult	10	8	4.8				n/a	70	8
